# Supplementary material for: An Exploratory Investigation of Organic Chemicals Detected in Baby Teeth: Differences in Children with and without Autism
Source: J Xenobiot. 2024 Mar 14;14(1):404–15. doi: 10.3390/jox14010025 (PMC10971289; doi:10.3390/jox14010025)
Supplement: Supplementary file 1 [file jox-14-00025-s001.zip]

Archive with 1 entries (1 files):
- jox-2800305-supplementary.pdf
